# Supplementary material for: Obesity at age 20 and weight gain during adulthood increase risk of total and premature all-cause mortality: findings from women attending breast screening in Manchester
Source: BMC Womens Health. 2023 Jan 13;23:17. doi: 10.1186/s12905-023-02162-0 (PMC9837983; doi:10.1186/s12905-023-02162-0)
Supplement: Supplementary file 2 — Additional file 2. Table S1: Full list of coefficients for Table 3: Association of BMI at age 20 with all-cause mortality (all ages). [file 12905_2023_2162_MOESM2_ESM.xlsx]

## Sheet: Sheet1
Additional file 2
Supplementary Table 1: Full list of coefficients for Table 3: Association of BMI at age 20 with all-cause mortality (all ages)
Coefficients	Model 1B	Model 2B
	HR (95% CI)	HR (95% CI)
Age at PROCAS entry (years)	1.09 (1.08-1.09)	1.08 (1.07-1.09)
BMI category at age 20:
Underweight	1.06 (0.88-1.27)	1.01 (0.84-1.21)
Healthy weight	1 (reference)	1 (reference)
Overweight	1.28 (1.11-1.48)	1.27 (1.10-1.47)
Obese	2.25 (1.78-2.84)	2.11 (1.67-2.66)
Index of multiple deprivation (2010) score		1.02 (1.02-1.02)
Bilateral oophorectomy (yes/no)		1.76 (1.51-2.04)
Hormone replacement therapy (ever / never)		0.92 (0.84-1.02)
Menopausal status (pre or peri / post)		1.22 (1.03-1.45)
Ethnicity (white / non-white)		0.79 (0.60-1.03)
Alcohol (units per week)		1.00 (1.00-1.01)
Physical activity (minutes per week)		1.00 (1.00-1.00)
BMI at PROCAS entry (per 5 kg/m2)	1.09 (1.05-1.14)	1.03 (0.98-1.07)
-2 Log Likelihood	34 984.951	34 609.248
Model 1 adjusted for age at consent; Model 2 adjusted for age at consent, deprivation level, bilateral oophorectomy, HRT, menopausal status, ethnicity, alcohol units per week, physical activity minutes per week. A: not adjusted for BMI at PROCAS entry; B: adjusted for BMI at PROCAS entry.
