# Supplementary material for: Obesity at age 20 and weight gain during adulthood increase risk of total and premature all-cause mortality: findings from women attending breast screening in Manchester
Source: BMC Womens Health. 2023 Jan 13;23:17. doi: 10.1186/s12905-023-02162-0 (PMC9837983; doi:10.1186/s12905-023-02162-0)
Supplement: Supplementary file 3 — Additional file 3. Table S2: Full list of coefficients for Table 4: Association of BMI change between age 20 and joining PROCAS with all-cause mortality (all ages). [file 12905_2023_2162_MOESM3_ESM.xlsx]

## Sheet: Sheet1
Additional file 3
Supplementary Table 2: Full list of coefficients for Table 4: Association of BMI change between age 20 and joining PROCAS with all-cause mortality (all ages)
		Model 1	Model 2
BMI category age 20	BMI category at PROCAS entry	HR (95% CI)	HR (95% CI)
Underweight or healthy weight	Underweight or healthy weight	1 (reference)	1 (reference)
''	Overweight	1.01 (0.90-1.14)	0.94 (0.83-1.05)
''	Obese	1.38 (1.21-1.57)	1.16 (1.02-1.32)
Overweight	Underweight or healthy weight	1.89 (1.34-2.68)	1.76 (1.25-2.49)
''	Overweight	1.47 (1.15-1.89)	1.36 (1.06-1.75)
''	Obese	1.47 (1.23-1.77)	1.22 (1.02-1.47)
Obese	Underweight or healthy weight	6.74 (3.89-11.67)	5.05 (2.91-8.76)
''	Overweight	3.45 (2.10-5.67)	2.83 (1.72-4.66)
''	Obese	2.49 (1.91-3.25)	1.90 (1.45-2.48)
Age at PROCAS entry (years)		1.08 (1.08-1.09)	1.08 (1.07-1.09)
Index of multiple deprivation (2010) score			1.02 (1.02-1.02)
Bilateral oophorectomy (yes/no)			1.75 (1.51-2.03)
Hormone replacement therapy (ever / never)			0.92 (0.84-1.02)
Menopausal status (pre or peri / post)			1.22 (1.03-1.44)
Ethnicity (white / non-white)			0.79 (0.60-1.04)
Alcohol (units per week)			1.00 (1.00-1.01)
Physical activity (minutes per week)			1.00 (1.00-1.00)
Test for interaction (Chi squared p value)		<0.001	<0.001
Cox regressions: Model 1 adjusted for age at consent; Model 2 adjusted for age at consent, deprivation level, bilateral oophorectomy, HRT, menopausal status, ethnicity, alcohol units per week, physical activity minutes per week. Reference categories: underweight or healthy weight at both time points, pre/perimenopausal, white ethnicity.
Note: Due to low numbers of women underweight at entry and the focus of the analyses on obesity, the underweight and healthy weight categories were combined.
