# Supplementary material for: Obesity at age 20 and weight gain during adulthood increase risk of total and premature all-cause mortality: findings from women attending breast screening in Manchester
Source: BMC Womens Health. 2023 Jan 13;23:17. doi: 10.1186/s12905-023-02162-0 (PMC9837983; doi:10.1186/s12905-023-02162-0)
Supplement: Supplementary file 4 — Additional file 4. Table S3: Table 3 with addition of multiple imputation: Association of BMI at age 20 with all-cause mortality (all ages). [file 12905_2023_2162_MOESM4_ESM.xlsx]

## Sheet: Sheet1
Additional file 4
Supplementary Table 3: Table 3 with addition of multiple imputation: Association of BMI at age 20 with all-cause mortality (all ages)
			Model 1				Model 2
BMI category at age 20	Number	Number of deaths (%)	A	A - MI	B	B - MI	A	A - MI	B	B - MI
			HR (95% CI)	HR (95% CI)	HR (95% CI)	HR (95% CI)	HR (95% CI)	HR (95% CI)	HR (95% CI)	HR (95% CI)
Underweight	3 606	127 (3.5)	1.01 (0.84-1.21)	1.01 (0.85-1.19)	1.06 (0.88-1.27)	1.05 (0.88-1.24)	1.00 (0.83-1.20)	0.99 (0.84-1.18)	1.01 (0.84-1.21)	1.00 (0.85-1.19)
Healthy weight	38 720	1 382 (3.6)	1 (reference)	1 (reference)	1 (reference)	1 (reference)	1 (reference)	1 (reference)	1 (reference)	1 (reference)
Overweight	5 032	243 (4.8)	1.41 (1.23-1.62)	1.44 (1.27-1.63)	1.28 (1.11-1.48)	1.34 (1.17-1.53)	1.30 (1.14-1.49)	1.31 (1.16-1.48)	1.27 (1.10-1.47)	1.29 (1.13-1.48)
Obese	1 222	89 (7.3)	2.70 (2.17-3.34)	2.62 (2.13-3.23)	2.25 (1.78-2.84)	2.25 (1.79-2.83)	2.21 (1.78-2.74)	2.16 (1.75-2.67)	2.11 (1.67-2.66)	2.11 (1.68-2.65)
Cox regressions: Model 1 adjusted for age at consent; Model 2 adjusted for age at consent, deprivation level, bilateral oophorectomy, HRT, menopausal status, ethnicity, alcohol units per week, physical activity minutes per week. A: not adjusted for BMI at PROCAS entry; B: adjusted for BMI at PROCAS entry. MI = Multiple Imputation
