# Supplementary material for: Obesity at age 20 and weight gain during adulthood increase risk of total and premature all-cause mortality: findings from women attending breast screening in Manchester
Source: BMC Womens Health. 2023 Jan 13;23:17. doi: 10.1186/s12905-023-02162-0 (PMC9837983; doi:10.1186/s12905-023-02162-0)
Supplement: Supplementary file 5 — Additional file 5. Table S4: Table 4 with addition of multiple imputation: Association of BMI change between age 20 and joining PROCAS with all-cause mortality (all ages). [file 12905_2023_2162_MOESM5_ESM.xlsx]

## Sheet: Sheet1
Additional file 5
Supplementary Table 4: Table 4 with addition of multiple imputation: Association of BMI change between age 20 and joining PROCAS with all-cause mortality (all ages)
				Model 1	Model 1 - MI	Model 2	Model 2 - MI
BMI category age 20	BMI category at PROCAS entry	Number	Number of deaths (%)	HR (95% CI)	HR (95% CI)	HR (95% CI)	HR (95% CI)
Underweight or healthy weight	Underweight or healthy weight	18 300	590 (3.2)	1 (reference)	1 (reference)	1 (reference)	1 (reference)
''	Overweight	15 607	544 (3.5)	1.01 (0.90-1.14)	1.02 (0.92-1.14)	0.94 (0.83-1.05)	0.94 (0.84-1.05)
''	Obese	8 419	375 (4.5)	1.38 (1.21-1.57)	1.32 (1.17-1.49)	1.16 (1.02-1.32)	1.12 (0.99-1.27)
Overweight	Underweight or healthy weight	525	34 (6.5)	1.89 (1.34-2.68)	1.81 (1.30-2.53)	1.76 (1.25-2.49)	1.67 (1.20-2.33)
''	Overweight	1 304	68 (5.2)	1.47 (1.15-1.89)	1.53 (1.21-1.93)	1.36 (1.06-1.75)	1.36 (1.08-1.71)
''	Obese	3 203	141 (4.4)	1.47 (1.23-1.77)	1.50 (1.26-1.77)	1.22 (1.02-1.47)	1.23 (1.03-1.46)
Obese	Underweight or healthy weight	60	13 (21.7)	6.74 (3.89-11.67)	6.31 (3.63-10.98)	5.05 (2.91-8.76)	4.74 (2.72-8.25)
''	Overweight	187	16 (8.6)	3.45 (2.10-5.67)	3.40 (2.11-5.48)	2.83 (1.72-4.66)	2.75 (1.70-4.44)
''	Obese	975	60 (6.2)	2.49 (1.91-3.25)	2.40 (1.85-3.13)	1.90 (1.45-2.48)	1.85 (1.42-2.41)
Cox regressions: Model 1 adjusted for age at consent; Model 2 adjusted for age at consent, deprivation level, bilateral oophorectomy, HRT, menopausal status, ethnicity, alcohol units per week, physical activity minutes per week. Reference categories: underweight or healthy weight at both time points, pre/perimenopausal, white ethnicity.
Note: Due to low numbers of women underweight at entry and the focus of the analyses on obesity, the underweight and healthy weight categories were combined. MI = Multiple Imputation
