# Supplementary material for: Obesity at age 20 and weight gain during adulthood increase risk of total and premature all-cause mortality: findings from women attending breast screening in Manchester
Source: BMC Womens Health. 2023 Jan 13;23:17. doi: 10.1186/s12905-023-02162-0 (PMC9837983; doi:10.1186/s12905-023-02162-0)
Supplement: Supplementary file 6 — Additional file 6. Table S5: Comparison of characteristics and total / premature death rates by those included / excluded in the cohort (due to missing BMI at one or both time points). [file 12905_2023_2162_MOESM6_ESM.xlsx]

## Sheet: Sheet1
Additional file 6
Supplementary Table 5: Comparison of characteristics and total / premature death rates by those included / excluded in the cohort (due to missing BMI at one or both time points)
	N	Age (years)a	Index of Multiple Deprivation 2010 ranka	Deaths (any age), n		Premature deaths, n	Death rate per 1000 (95% CI)	Premature death rate per 1000 (95% CI)
Cohort used in analyses	48 580	57.2	15289	1 841		1 546	4.37 (4.17-4.57)	3.95 (3.75-4.15)
		(51.8-63.7)	(6969-23915)
Cohort excluded from analyses	8 385	55.2	10589	370		314	5.22 (4.70-5.78)	4.76 (4.26-5.31)
		(50.9-62.7)	(3459-20010)
		p<0.001	p<0.001				p=0.002b	p=0.003b
a median (IQR 25th and 75th percentiles), Mann-Whitney U Test
b Fisher exact test
