# Supplementary material for: Obesity at age 20 and weight gain during adulthood increase risk of total and premature all-cause mortality: findings from women attending breast screening in Manchester
Source: BMC Womens Health. 2023 Jan 13;23:17. doi: 10.1186/s12905-023-02162-0 (PMC9837983; doi:10.1186/s12905-023-02162-0)
Supplement: Supplementary file 7 — Additional file 7. Table S6: Association of BMI at age 20 with premature mortality (<75 years). [file 12905_2023_2162_MOESM7_ESM.xlsx]

## Sheet: Sheet1
Additional file 7
Supplementary Table 6: Association of BMI at age 20 with premature mortality (<75 years)
			Model 1		Model 2
BMI category at age 20	Number	Number of premature deaths (%)	A	B	A	B
			HR (95% CI)	HR (95% CI)	HR (95% CI)	HR (95% CI)
Underweight	3 605	105 (2.9)	0.98 (0.81-1.20)	1.02 (0.84-1.25)	0.96 (0.79-1.18)	0.97 (0.80-1.19)
Healthy weight	38 716	1 158 (3.0)	1 (reference)	1 (reference)	1 (reference)	1 (reference)
Overweight	5 032	202 (4.0)	1.39 (1.20-1.61)	1.28 (1.09-1.50)	1.27 (1.09-1.47)	1.24 (1.06-1.46)
Obese	1 222	81 (6.6)	2.61 (2.09-3.28)	2.24 (1.75-2.87)	2.15 (1.71-2.70)	2.08 (1.63-2.66)
Cox regressions: Model 1 adjusted for age at consent; Model 2 adjusted for age at consent, deprivation level, bilateral oophorectomy, HRT, menopausal status, ethnicity, alcohol units per week, physical activity minutes per week. A: not adjusted for BMI at PROCAS entry; B: adjusted for BMI at PROCAS entry. Reference categories: healthy weight at age 20, pre/perimenopausal, white ethnicity.
