# Supplementary material for: Obesity at age 20 and weight gain during adulthood increase risk of total and premature all-cause mortality: findings from women attending breast screening in Manchester
Source: BMC Womens Health. 2023 Jan 13;23:17. doi: 10.1186/s12905-023-02162-0 (PMC9837983; doi:10.1186/s12905-023-02162-0)
Supplement: Supplementary file 8 — Additional file 8. Table S7: Association of BMI change between age 20 and joining PROCAS with premature mortality. [file 12905_2023_2162_MOESM8_ESM.xlsx]

## Sheet: Sheet1
Additional file 8
Supplementary Table 7: Association of BMI change between age 20 and joining PROCAS with premature mortality
				Model 1	Model 2
BMI category age 20	BMI category at PROCAS entry	Number	Number of premature deaths (%)	HR (95% CI)	HR (95% CI)
Underweight or healthy weight	Underweight or healthy weight	18 299	495 (2.7)	1 (reference)	1 (reference)
''	Overweight	15 604	451 (2.9)	1.01 (0.89-1.15)	0.94 (0.83-1.07)
''	Obese	8 418	317 (3.8)	1.35 (1.17-1.55)	1.15 (1.00-1.33)
Overweight	Underweight or healthy weight	525	30 (5.7)	2.14 (1.48-3.09)	1.97 (1.36-2.85)
''	Overweight	1 304	51 (3.9)	1.39 (1.04-1.85)	1.27 (0.95-1.70)
''	Obese	3 203	121 (3.8)	1.43 (1.18-1.75)	1.19 (0.97-1.46)
Obese	Underweight or healthy weight	60	11 (18.3)	6.91 (3.80-12.57)	5.40 (2.97-9.82)
''	Overweight	187	15 (8.0)	3.13 (1.87-5.23)	2.52 (1.51-4.22)
''	Obese	975	55 (5.6)	2.45 (1.86-3.24)	1.89 (1.43-2.51)
Cox regressions. Model 1 adjusted for age at consent; Model 2 adjusted for age at consent, deprivation level, bilateral oophorectomy, HRT, menopausal status, ethnicity, alcohol units per week, physical activity minutes per week. Reference categories: underweight or healthy weight at both time points, pre/perimenopausal, white ethnicity.
Note: Due to low numbers of women underweight at entry and the focus of the analyses on obesity, the underweight and healthy weight categories were combined.
