# Supplementary material for: Obesity at age 20 and weight gain during adulthood increase risk of total and premature all-cause mortality: findings from women attending breast screening in Manchester
Source: BMC Womens Health. 2023 Jan 13;23:17. doi: 10.1186/s12905-023-02162-0 (PMC9837983; doi:10.1186/s12905-023-02162-0)
Supplement: Supplementary file 9 — Additional file 9. Table S8: Sensitivity analysis including those with previous BC (n=49 374) - Association of BMI at age 20 with all-cause mortality (all ages). [file 12905_2023_2162_MOESM9_ESM.xlsx]

## Sheet: Sheet1
Additional file 9
Supplementary Table 8: Sensitivity analysis including those with previous BC (n=49,374) - Association of BMI at age 20 with all-cause mortality (all ages)
			Model 1		Model 2
BMI category at age 20	Number	Number of deaths (%)	A	B	A	B
			HR (95% CI)	HR (95% CI)	HR (95% CI)	HR (95% CI)
Underweight	3 671	133 (3.6)	1.02 (0.85-1.22)	1.06 (0.89-1.27)	1.00 (0.84-1.20)	1.02 (0.85-1.21)
Healthy weight	39 362	1,433 (3.6)	1 (reference)	1 (reference)	1 (reference)	1 (reference)
Overweight	5 110	248 (4.9)	1.39 (1.22-1.59)	1.27 (1.10-1.46)	1.29 (1.12-1.47)	1.26 (1.09-1.45)
Obese	1 231	91 (7.4)	2.67 (2.16-3.30)	2.23 (1.77-2.82)	2.19 (1.77-2.72)	2.10 (1.67-2.64)
Cox regressions: Model 1 adjusted for age at consent; Model 2 adjusted for age at consent, deprivation level, bilateral oophorectomy, HRT, menopausal status, ethnicity, alcohol units per week, physical activity minutes per week. A: not adjusted for BMI at PROCAS entry; B: adjusted for BMI at PROCAS entry. Reference categories: healthy weight at age 20, pre/perimenopausal, white ethnicity.
