# Supplementary material for: Obesity at age 20 and weight gain during adulthood increase risk of total and premature all-cause mortality: findings from women attending breast screening in Manchester
Source: BMC Womens Health. 2023 Jan 13;23:17. doi: 10.1186/s12905-023-02162-0 (PMC9837983; doi:10.1186/s12905-023-02162-0)
Supplement: Supplementary file 10 — Additional file 10. Table S9: Sensitivity analysis including those with previous BC (n=49 374) - Association of BMI change between age 20 and joining PROCAS with all-cause mortality (all ages). [file 12905_2023_2162_MOESM10_ESM.xlsx]

## Sheet: Sheet1
Additional file 10
Supplementary Table 9: Sensitivity analysis including those with previous BC (n=49 374) - Association of BMI change between age 20 and joining PROCAS with all-cause mortality (all ages)
				Model 1	Model 2
BMI category age 20	BMI category at PROCAS entry	Number	Number of deaths (%)	HR (95% CI)	HR (95% CI)
Underweight or healthy weight	Underweight or healthy weight	18 628	612 (3.3)	1 (reference)	1 (reference)
''	Overweight	15 856	568 (3.6)	1.02 (0.91-1.14)	0.94 (0.84-1.06)
''	Obese	8 549	386 (4.5)	1.37 (1.21-1.56)	1.15 (1.01-1.31)
Overweight	Underweight or healthy weight	537	35 (6.5)	1.88 (1.34-2.64)	1.75 (1.24-2.46)
''	Overweight	1 325	70 (5.3)	1.47 (1.15-1.88)	1.35 (1.06-1.73)
''	Obese	3 248	143 (4.4)	1.45 (1.21-1.74)	1.20 (1.00-1.44)
Obese	Underweight or healthy weight	61	13 (21.3)	6.50 (3.75-11.26)	4.89 (2.82-8.48)
''	Overweight	187	16 (8.6)	3.38 (2.05-5.55)	2.77 (1.69-4.56)
''	Obese	983	62 (6.3)	2.49 (1.92-3.23)	1.91 (1.46-2.48)
Cox regressions. Model 1 adjusted for age at consent; Model 2 adjusted for age at consent, deprivation level, bilateral oophorectomy, HRT, menopausal status, ethnicity, alcohol units per week, physical activity minutes per week. Reference categories: underweight or healthy weight at both time points, pre/perimenopausal, white ethnicity.
Note: Due to low numbers of women underweight at entry and the focus of the analyses on obesity, the underweight and healthy weight categories were combined.
