# Supplementary material for: Obesity at age 20 and weight gain during adulthood increase risk of total and premature all-cause mortality: findings from women attending breast screening in Manchester
Source: BMC Womens Health. 2023 Jan 13;23:17. doi: 10.1186/s12905-023-02162-0 (PMC9837983; doi:10.1186/s12905-023-02162-0)
Supplement: Supplementary file 11 — Additional file 11. Table S10: Sensitivity analysis including those with previous BC - Association of BMI at age 20 with premature mortality. [file 12905_2023_2162_MOESM11_ESM.xlsx]

## Sheet: Sheet1
Additional file 11
Supplementary Table 10: Sensitivity analysis including those with previous BC - Association of BMI at age 20 with premature mortality
			Model 1		Model 2
BMI category at age 20	Number	Number of premature deaths (%)	A	B	A	B
			HR (95% CI)	HR (95% CI)	HR (95% CI)	HR (95% CI)
Underweight	3 670	109 (3.0)	0.98 (0.81-1.20)	1.02 (0.84-1.24)	0.96 (0.79-1.17)	0.97 (0.80-1.18)
Healthy weight	39 356	1 199 (3.0)	1 (reference)	1 (reference)	1 (reference)	1 (reference)
Overweight	5 110	206 (4.0)	1.37 (1.18-1.59)	1.27 (1.08-1.48)	1.25 (1.08-1.45)	1.23 (1.06-1.44)
Obese	1 231	83 (6.7)	2.62 (2.09-3.27)	2.27 (1.78-2.89)	2.16 (1.72-2.70)	2.11 (1.65-2.68)
Cox regressions: Model 1 adjusted for age at consent; Model 2 adjusted for age at consent, deprivation level, bilateral oophorectomy, HRT, menopausal status, ethnicity, alcohol units per week, physical activity minutes per week. A: not adjusted for BMI at PROCAS entry; B: adjusted for BMI at PROCAS entry. Reference categories: healthy weight at age 20, pre/perimenopausal, white ethnicity. Number …
