# Supplementary material for: Obesity at age 20 and weight gain during adulthood increase risk of total and premature all-cause mortality: findings from women attending breast screening in Manchester
Source: BMC Womens Health. 2023 Jan 13;23:17. doi: 10.1186/s12905-023-02162-0 (PMC9837983; doi:10.1186/s12905-023-02162-0)
Supplement: Supplementary file 12 — Additional file 12. Table S11: Sensitivity analysis including those with previous BC - Association of BMI change between age 20 and joining PROCAS with premature mortality. [file 12905_2023_2162_MOESM12_ESM.xlsx]

## Sheet: Sheet1
Additional file 12
Supplementary Table 11: Sensitivity analysis including those with previous BC - Association of BMI change between age 20 and joining PROCAS with premature mortality
				Model 1	Model 2
BMI category age 20	BMI category at PROCAS entry	Number	Number of premature deaths (%)	HR (95% CI)	HR (95% CI)
Underweight or healthy weight	Underweight or healthy weight	18 627	514 (2.8)	1 (reference)	1 (reference)
''	Overweight	158 52	470 (3.0)	1.02 (0.90-1.16)	0.95 (0.84-1.08)
''	Obese	8 547	324 (3.8)	1.33 (1.16-1.53)	1.14 (0.99-1.31)
Overweight	Underweight or healthy weight	537	31 (5.8)	2.11 (1.47-3.04)	1.95 (1.36-2.81)
''	Overweight	1 325	53 (4.0)	1.39 (1.05-1.84)	1.27 (0.96-1.69)
''	Obese	3 248	122 (3.8)	1.40 (1.15-1.70)	1.17 (0.95-1.42)
Obese	Underweight or healthy weight	61	11 (18.0)	6.74 (3.71-12.24)	5.27 (2.90-9.59)
''	Overweight	187	15 (8.0)	3.08 (1.84-5.15)	2.49 (1.49-4.17)
''	Obese	983	57 (5.8)	2.48 (1.88-3.26)	1.92 (1.45-2.53)
Cox regressions. Model 1 adjusted for age at consent; Model 2 adjusted for age at consent, deprivation level, bilateral oophorectomy, HRT, menopausal status, ethnicity, alcohol units per week, physical activity minutes per week. Reference categories: Underweight or healthy weight at both time points, pre/perimenopausal, white ethnicity. Number in analyses = 49 374.
Note: Due to low numbers of women underweight at entry and the focus of the analyses on obesity, the underweight and healthy weight categories were combined.
