# Supplementary material for: Obesity at age 20 and weight gain during adulthood increase risk of total and premature all-cause mortality: findings from women attending breast screening in Manchester
Source: BMC Womens Health. 2023 Jan 13;23:17. doi: 10.1186/s12905-023-02162-0 (PMC9837983; doi:10.1186/s12905-023-02162-0)
Supplement: Supplementary file 13 — Additional file 13. Table S12: Characteristics of women who died prematurely included (n=166) and not included (n=1 380) in the cause of death analysis. [file 12905_2023_2162_MOESM13_ESM.xlsx]

## Sheet: Sheet1
Additional file 13
Supplementary Table 12: Characteristics of women who died prematurely included (n=166) and not included (n=1 380) in the cause of death analysis
	Obese at both 20 and all BMI categories at PROCAS entry		Healthy weight or underweight at 20 and healthy weight at PROCAS entry		Healthy weight or underweight at 20 and obese at PROCAS entry		All women who died prematurely included in death certificate analysis	All women who died prematurely NOT included in death certificate analysis
	Included in death certificate analysis	NOT included in death certificate analysis	Included in death certificate analysis	NOT included in death certificate analysis	Included in death certificate analysis	NOT included in death certificate analysis
N	67	14	49	429	50	267	166	1 380
Age (years)a	59.5 (5.9)	56.7 (6.7)	61.1 (6.4)	60.7 (6.2)	60.5 (6.1)	60.8 (6.3)	60.3 (6.1)	61.0 (6.1)
Missing n=0
Duration age 20 to PROCAS entry (years)a	39.5 (5.9)	36.7 (6.7)	41.1 (6.4)	40.7 (6.2)	40.5 (6.1)	40.8 (6.3)	40.3 (6.1)	41.0 (6.1)
Missing n=0
Height (m)a	1.59 (0.07)	1.59 (0.07)	1.61 (0.07)	1.62 (0.07)	1.62 (0.08)	1.61 (0.06)	1.60 (0.07)	1.61 (0.07)
Missing n=0
Weight at PROCAS entry (kg)b	88.9 (70.8-107.0)	103.4 (81.5-110.8)	58.5 (55.3-62.3)	58.1 (53.8-63.5)	87.1 (81.5-94.6)	87.1 (80.3-95.3)	79.8 (60.7-95.3)	69.9 (60.8-80.7)
Missing n=0
BMI at PROCAS entry (kg/m2)b	35.8 (27.3-41.8)	40.0 (31.4-43.9)	22.6 (22.3-22.7)	23.0 (20.8-24.0)	33.6 (30.8-35.1)	33.3 (31.6-36.5)	30.7 (22.7-36.1)	26.8 (23.8-30.9)
Missing n=0
BMI category at PROCAS entry c			-	-	-	-
Underweight (<18 kg/m2)	0 (0.0)	0 (0.0)					0 (0.0)	18 (1.3)
Healthy weight (18–24.9 kg/m2)	10 (14.9)	1 (7.1)					59 (35.5)	459 (33.3)
Overweight (25.0–29.9 kg/m2)	13 (19.4)	2 (14.3)					13 (7.8)	504 (36.5)
Obese (≥30.0 kg/m2)	44 (65.7)	11 (78.6)					94 (56.6)	399 (28.9)
Missing n=0
English Index of Multiple Deprivation 2010 decile c
1 (most deprived)	22 (32.8)	2 (14.3)	7 (14.3)	96 (22.5)	9 (18.0)	71 (26.6)	38 (22.9)	329 (23.9)
2	12 (17.9)	5 (35.7)	6 (12.2)	46 (10.8)	9 (16.0)	45 (16.9)	26 (15.7)	185 (13.5)
3	8 (11.9)	2 (14.3)	7 (14.3)	38 (8.9)	8 (12.0)	24 (9.0)	21 (12.7)	139 (10.1)
4	7 (10.4)	1 (7.1)	1 (2.0)	48 (11.2)	6 (6.0)	17 (6.4)	11 (6.6)	137 (10.0)
5	4 (6.0)	0 (0.0)	6 (12.2)	47 (11.0)	3 (10.0)	20 (7.5)	15 (9.0)	133 (9.7)
6	5 (7.5)	1 (7.1)	4 (8.2)	36 (8.4)	2 (4.0)	14 (5.2)	11 (6.6)	93 (6.8)
7	0 (0.0)	2 (14.3)	3 (6.1)	26 (6.1)	2 (4.0)	24 (9.0)	5 (3.0)	107 (7.8)
8	3 (4.5)	0 (0.0)	8 (16.3)	42 (9.8)	11 (22.0)	25 (9.4)	22 (13.3)	99 (7.2)
9	3 (4.5)	0 (0.0)	4 (8.2)	30 (7.0)	3 (6.0)	17 (6.4)	10 (6.0)	84 (6.1)
10 (least deprived)	3 (4.5)	1 (7.1)	3 (6.1)	18 (4.2)	1 (2.0)	10 (3.7)	7 (4.2)	69 (5.0)
Missing	0	0	0	2	0	0	0	5
Ethnicity c
White	65 (98.5)	13 (92.9)	48 (100.0)	394 (96.6)	46 (93.9)	247 (96.9)	159 (97.5)	1 272 (96.7)
Asian or Asian British	0 (0.0)	0 (0.0)	0 (0.0)	3 (0.7)	0 (0.0)	1 (0.4)	0 (0.0)	10 (0.8)
Jewish	1 (1.5)	1 (7.1)	0 (0.0)	4 (1.0)	0 (0.0)	2 (0.8)	1 (0.6)	10 (0.8)
Black or Black British	0 (0.0)	0 (0.0)	0 (0.0)	1 (0.2)	2 (4.0)	3 (1.2)	2 (1.2)	7 (0.5)
Mixed	0 (0.0)	0 (0.0)	0 (0.0)	2 (0.5)	1 (2.0)	0 (0.0)	1 (0.6)	3 (0.2)
Other	0 (0.0)	0 (0.0)	0 (0.0)	4 (1.0)	0 (0.0)	2 (0.8)	0 (0.0)	13 (1.0)
Missing	1	0	1	21	1	0	3	65
Menopausal status c
Pre / Perimenopausal	12 (17.9)	4 (28.6)	7 (14.3)	75 (17.5)	10 (20.0)	45 (16.9)	29 (17.5)	211 (15.3)
Postmenopausal	55 (82.1)	10 (71.4)	42 (85.7)	354 (82.5)	40 (80.0)	222 (83.1)	137 (82.5)	1 169 (84.7)
Missing n=0
HRT (ever used) c	28 (42.4)	3 (21.4)	23 (46.9)	201 (47.2)	20 (40.0)	131 (49.4)	71 (43.0)	652 (47.7)
Missing	1	0	0	3	0	2	1	14
Alcohol
Units/week b	0 (0-4)	2 (0-5)	4 (0-12)	4 (0-10)	1 (0-9)	2 (0-7)	1 (0-8)	3 (0-10)
>14 units/wk c	4 (6.2)	2 (14.3)	5 (11.1)	48 (11.8)	7 (41.3)	26 (9.7)	16 (10.1)	143 (10.9)
Missing	2	0	4	23	1	10	7	65
Physical activity
Minutes/week b	120 (0-450)	150 (60-270)	270 (120-533)	280 (120-600)	180 (45-390)	120 (0-303)	180 (56-435)	180 (30-600)
PA <150 min/wk c	30 (52.6)	5 (35.7)	12 (28.6)	118 (33.0)	19 (48.7)	119 (52.7)	61 (44.2)	470 (41.0)
Missing	10	4	7	71	11	41	28	233
Bilateral oophorectomy c	9 (16.1)	2 (15.4)	2 (5.4)	42 (12.0)	9 (18.4)	37 (17.4)	20 (15.0)	162 (14.4)
Missing	11	1	12	79	10	54	33	256
a mean (SD)
b median (IQR 25th and 75th percentiles)
c n (% of valid data)
