# Supplementary material for: Obesity at age 20 and weight gain during adulthood increase risk of total and premature all-cause mortality: findings from women attending breast screening in Manchester
Source: BMC Womens Health. 2023 Jan 13;23:17. doi: 10.1186/s12905-023-02162-0 (PMC9837983; doi:10.1186/s12905-023-02162-0)
Supplement: Supplementary file 14 — Additional file 14. Tables S13 and S14: Table 13: Main cause of premature death by BMI category at age 20, for a subset of premature deaths, n=166 and Table 14: Main cause of premature death by BMI change category, for a subset of premature deaths, n=166 [file 12905_2023_2162_MOESM14_ESM.xlsx]

## Sheet: Sheet1
Additional file 14
Supplementary Table 13: Main cause of premature death by BMI category at age 20, for a subset of premature deaths, n=166
		Cause of death
BMI age 20	Total premature deaths, n	Diabetes-related, n (%)	CV-related, n (%)	Cancer-related		Otherb, n (%)
				All cancers, n (%)	Cancers generally associated with obesitya, n (% of deaths in BMI category, % of cancer deaths in BMI category)
Underweight / Healthy weight	99	1 (1.0)	14 (14.1)	59 (59.6)	26 (26.3, 44.1)	25 (25.3)
Obese	67	4 (6.0)	18 (26.9)	21 (31.3)	11 (16.4, 52.4)	24 (35.8)
Total	166	5 (3.0)	32 (19.3)	80 (48.2)	37 (22.3, 46.3)	49 (29.5)
a oesophageal adenocarcinoma, gastric cardia, colorectum, liver, gallbladder, pancreas, post-menopausal breast, corpus uteri, ovary, renal cell, meningioma, thyroid, multiple myeloma1).
b Deaths classed as Other if not in any other category.
Supplementary Table 14: Main cause of premature death by BMI change category, for a subset of premature deaths, n=166
		Cause of death
BMI change group: BMI category at age 20/BMI category at PROCAS entry	Total premature deaths, n	Diabetes-related, n (%)	CV-related, n (%)	Cancer-related		Otherb, n (%)
				All cancers, n (%)	Cancers generally associated with obesitya, n (% of deaths in BMI change category, % of cancer deaths in BMI change category)
Underweight/Healthy weight to Healthy weight	49	0 (0.0)	4 (8.2)	34 (69.4)	15 (30.6, 44.1)	11 (22.4)
Underweight/Healthy weight to Obese	50	1 (2.0)	10 (20.0)	25 (50.0)	11 (22.0, 44.0)	14 (28.0)
Obese to Underweight/Healthy weight	10	1 (10.0)	1 (10.0)	3 (30.0)	0 (0.0, 0.0)	5 (50.0)
Obese to Overweight	13	1 (7.7)	6 (46.2)	4 (30.8)	2 (15.4, 50.0)	2 (15.4)
Obese to Obese	44	2 (4.5)	11 (25.0)	14 (31.8)	9 (20.5, 64.3)	17 (38.6)
All patients	166	5 (3.0)	32 (19.3)	80 (48.2)	37 (22.3, 46.3)	49 (29.5)
a Death from obesity-related cancers are shown as proportion of cancer-related deaths (obesity-related cancers: oesophageal adenocarcinoma, gastric cardia, colorectum, liver, gallbladder, pancreas, post-menopausal breast, corpus uteri, ovary, renal cell, meningioma, thyroid, multiple myeloma1)
b Deaths classed as Other if not in any other category.
